# Supplementary material for: Heterogeneity in Utilization of Optical Imaging Guided Surgery for Identifying or Preserving the Parathyroid Glands—A Meta-Narrative Review
Source: Life (Basel). 2022 Mar 8;12(3):388. doi: 10.3390/life12030388 (PMC8955594; doi:10.3390/life12030388)
Supplement: Supplementary file 1 [file life-12-00388-s001.zip]

Archive with 3 entries (3 files):
- Table S1; Search string.pdf
- Table S2; ASReview article overview.xlsx
- Table S3; dataset.xlsx
